# Supplementary material for: New Green Biorefinery Strategies to Valorize Bioactive Fractions from Palmaria palmata
Source: Mar Drugs. 2024 Oct 11;22(10):467. doi: 10.3390/md22100467 (PMC11509369; doi:10.3390/md22100467)
Supplement: Supplementary file 1 [file marinedrugs-22-00467-s001.zip]

Archive with 1 entries (1 files):
- marinedrugs-3232871-supplementary.pdf
